# Supplementary material for: Eating Behaviors of Children with Autism—Pilot Study
Source: Nutrients. 2021 Aug 3;13(8):2687. doi: 10.3390/nu13082687 (PMC8398283; doi:10.3390/nu13082687)
Supplement: Supplementary file 1 [file nutrients-13-02687-s001.zip]

Archive with 1 entries (1 files):
- nutrients-1311499-supplementary.pdf
